# Supplementary material for: Spectroscopic and Chemometric Evaluation of the Stability of Timolol, Naphazoline, and Diflunisal in the Presence of Reactive Excipients Under Forced Degradation Conditions
Source: Molecules. 2025 Sep 19;30(18):3807. doi: 10.3390/molecules30183807 (PMC12473119; doi:10.3390/molecules30183807)
Supplement: Supplementary file 1 [file molecules-30-03807-s001.zip]

Archive with 1 entries (1 files):
- molecules-3834139-supplementary.pdf
